# Supplementary material for: The causality between gut microbiome and anorexia nervosa: a Mendelian randomization analysis
Source: Front Microbiol. 2023 Oct 19;14:1290246. doi: 10.3389/fmicb.2023.1290246 (PMC10620704; doi:10.3389/fmicb.2023.1290246)
Supplement: Supplementary file 3 [file Table_3.XLSX]

## Sheet: Anorexia Nervosa2
The IVs of anorexia nervose
id.exposure	SNP	chr.exposure	effect_allele.exposure	other_allele.exposure	se.exposure	beta.exposure	samplesize.exposure	pos.exposure	pval.exposure
ieu-a-45	rs1370339	2	T	C	0.034465	-0.151383	17767	80915114	7.17001e-07
ieu-a-45	rs12479137	2	A	G	0.027893	0.15409	17767	120207853	4.66004e-06
ieu-a-45	rs405571	3	T	G	0.054774	0.2151	17767	19907859	3.27997e-06
ieu-a-45	rs1603453	7	T	A	0.054232	0.221936	17767	146908919	1.03001e-06
ieu-a-45	rs923768	8	C	T	0.034523	0.148471	17767	19530963	1.31e-06
ieu-a-45	rs2073824	9	G	A	0.02279	-2.01989	17767	136132633	5.56032e-22
ieu-a-45	rs286300	19	T	C	0.036206	0.235582	17767	11797308	9.42996e-07
